# Supplementary material for: Recommendations of scRNA-seq Differential Gene Expression Analysis Based on Comprehensive Benchmarking
Source: Life (Basel). 2022 Jun 7;12(6):850. doi: 10.3390/life12060850 (PMC9225332; doi:10.3390/life12060850)
Supplement: Supplementary file 1 [file life-12-00850-s001.zip]

Archive with 1 entries (1 files):
- life-1717524-supplementary.pdf
